# Supplementary material for: A Prospective Study of Fruit Juice Consumption and the Risk of Overall and Cardiovascular Disease Mortality
Source: Nutrients. 2022 May 19;14(10):2127. doi: 10.3390/nu14102127 (PMC9144949; doi:10.3390/nu14102127)
Supplement: Supplementary file 1 [file nutrients-14-02127-s001.zip]

Archive with 1 entries (1 files):
- nutrients-1704803-supplementary.pdf
